# Supplementary material for: Transcriptional Analysis of Shewanella oneidensis MR-1 with an Electrode Compared to Fe(III)Citrate or Oxygen as Terminal Electron Acceptor
Source: PLoS One. 2012 Feb 1;7(2):e30827. doi: 10.1371/journal.pone.0030827 (PMC3271074; doi:10.1371/journal.pone.0030827)
Supplement: Table S2 — Differentially expressed genes with fdr≤0.2 and |logFC|>1 for Comparison 2: respiration with a carbon electrode (0.4 V vs. SHE) vs. oxygen; sorted by the Gene-ID. (XLS) [file pone.0030827.s005.xls]

## Sheet: Tabelle1
Table S2. Differentially expressed genes with fdr ≤ 0.2 and |logFC| > 1 for Comparison 2: respiration with a carbon electrode (0.4 V vs. SHE) vs. oxygen; sorted by the Gene-ID.
log2(Fold Change)	Gene ID	Fig. 3	Gene annotation	Functional Group	p(BH)-value
-1.30265	SO0028	*	potassium uptake protein TrkH	Transport and Binding Protein	0.136442
-2.20137	SO0058	*	potassium uptake protein	Transport and Binding Protein	0.104968
-1.22964	SO0093	*	NupC family protein	Transport and Binding Protein	0.118887
-1.73652	SO0122	*	probable homoserine/homoserine lactone or amino acid efflux protein	Transport and Binding Protein	0.0871086
-1.41138	SO0154		conserved hypothetical protein	Unknown Function	0.0489202
1.44112	SO0169	*	general secretion pathway protein G	Protein Fate	0.137662
-1.10131	SO0205		hypothetical protein	hypothetical protein	0.133976
-1.03282	SO0215		pantothenate kinase	Biosynthesis of cofactors; prosthetic groups; and carriers	0.129028
1.60174	SO0217	*	translation elongation factor Tu	Protein Synthesis	0.17857
2.08239	SO0220	*	ribosomal protein L11	Protein Synthesis	0.0846941
2.07543	SO0221	*	ribosomal protein L1	Protein Synthesis	0.0953037
2.08598	SO0222	*	ribosomal protein L10	Protein Synthesis	0.0494778
1.64212	SO0223	*	ribosomal protein L7/L12	Protein Synthesis	0.167284
1.64187	SO0226	*	ribosomal protein S12	Protein Synthesis	0.177046
1.60984	SO0227	*	ribosomal protein S7	Protein Synthesis	0.109886
1.75036	SO0229	*	translation elongation factor Tu	Protein Synthesis	0.142213
1.46738	SO0233	*	ribosomal protein L23	Protein Synthesis	0.157965
1.77107	SO0238	*	ribosomal protein L16	Protein Synthesis	0.0871086
1.89123	SO0241	*	ribosomal protein L14	Protein Synthesis	0.15958
1.81787	SO0242	*	ribosomal protein L24	Protein Synthesis	0.137662
1.69853	SO0243	*	ribosomal protein L5	Protein Synthesis	0.142213
2.01631	SO0244	*	ribosomal protein S14	Protein Synthesis	0.0134872
1.74837	SO0250	*	ribosomal protein L15	Protein Synthesis	0.0921351
1.86288	SO0252	*	ribosomal protein L36	Protein Synthesis	0.0548006
1.67721	SO0254	*	ribosomal protein S11	Protein Synthesis	0.0865242
2.12141	SO0264	*	ScyA	Energy Metabolism	0.023597
2.1738	SO0334		conserved hypothetical protein	conserved hypothetical protein	0.0653503
-1.15701	SO0341	*	sensory box protein (PAS domain)	Regulatory Functions	0.111451
-1.49064	SO0363		Nucleoside-diphosphate-sugar pyrophosphorylase	hypothetical protein	0.124262
1.72768	SO0401	*	alcohol dehydrogenase	Energy Metabolism	0.142213
1.99171	SO0406	*	thioredoxin 1	Energy Metabolism	0.0871086
2.33409	SO0417	*	pilin protein PilA	Cell Envelope	0.193496
2.79689	SO0458		hypothetical protein	hypothetical protein	0.0251579
-1.09754	SO0464		MutT/nudix family protein	DNA Metabolism	0.0967794
-1.30744	SO0470		hypothetical protein	hypothetical protein	0.041986
-1.66899	SO0473	*	mitomycin resistance protein	Cellular Processes	0.0422766
-1.33564	SO0550		hypothetical protein	hypothetical protein	0.0871086
1.74478	SO0552		hypothetical protein	hypothetical protein	0.193496
2.69346	SO0554		Conserved protein	Unknown Function	0.0505332
-1.27317	SO0555		Conserved protein with FOG: EAL domain	conserved hypothetical protein	0.0643018
-1.91835	SO0589		integral membrane domain protein	Unknown Function	0.111451
-1.15196	SO0648		prophage MuSo1	conserved hypothetical protein	0.156756
-3.32786	SO0660		hypothetical prophage MuSo1 protein (similar to SO2972)	hypothetical protein	0.0009614
-1.76732	SO0677		prophage MuSo1	conserved hypothetical protein	0.0923152
-2.41323	SO0678		prophage MuSo1	hypothetical protein	0.00082169
-1.48529	SO0716	*	hypothetical monoheme cytochrome c	Energy Metabolism	0.0714045
-1.56574	SO0720		hypothetical protein	hypothetical protein	0.134663
-1.42074	SO0742	*	iron(III) ABC transporter	Transport and Binding Protein	0.0953037
2.81882	SO0753		hypothetical protein	hypothetical protein	0.0251579
1.46676	SO0770	*	malate dehydrogenase	Energy Metabolism	0.111451
-1.75219	SO0797		hypothetical periplasmic protein	hypothetical protein	0.0251579
-1.47	SO0823		subfamily M50A unassigned peptidases	conserved hypothetical protein	0.0921351
-1.06145	SO0962		conserved hypothetical protein	conserved hypothetical protein	0.118887
2.62796	SO0970	*	FccA, fumarate reductase	Energy Metabolism	0.0518759
1.44095	SO1063		slyX protein	Unknown Function	0.122297
-1.98618	SO1091	*	membrane protein	Cell Envelope	0.0923152
2.3827	SO1126	*	chaperone protein DnaK	Protein Fate	0.0222618
-2.07829	SO1154		hypothetical protein	hypothetical protein	0.00441521
-1.37806	SO1182		hypothetical protein	hypothetical protein	0.164852
-1.05318	SO1193	*	protein-export membrane protein SecD	Protein Fate	0.169233
1.78379	SO1196	*	ribosomal RNA large subunit methyltransferase J	Protein Synthesis	0.0968927
1.47616	SO1201	*	preprotein translocase	Protein Fate	0.153649
1.89082	SO1287		Conserved GatB/Yqey protein	Unknown Function	0.0980759
1.67192	SO1288	*	ribosomal protein S21	Protein Synthesis	0.193496
2.20104	SO1295	*	major outer membrane lipoprotein	Cell Envelope	0.108832
-1.02406	SO1302	*	chloride channel protein	Transport and Binding Protein	0.167284
1.73233	SO1343	*	sigma-E factor negative regulatory protein RseA	Regulatory Functions	0.167284
1.4027	SO1358	*	16S rRNA processing protein RimM	Transcription	0.167284
1.57091	SO1360	*	ribosomal protein L19	Protein Synthesis	0.091582
-1.1621	SO1385	*	methyl-accepting chemotaxis protein (PAS domain)	Cellular Processes	0.0921351
-1.60533	SO1395	*	membrane protein	Cell Envelope	0.0693914
-2.18938	SO1396		conserved hypothetical protein	conserved hypothetical protein	0.136442
2.01086	SO1427	*	MtrAD-like decaheme cytochrome c	Energy Metabolism	0.111451
2.20942	SO1428	*	mtrB-like outer membrane protein	Cell Envelope	0.091582
-2.02863	SO1453		conserved hypothetical protein	conserved hypothetical protein	0.167284
-2.03979	SO1486		cytosolic long-chain acyl-CoA thioester hydrolase family protein	Fatty acid and phospholipid metabolism	0.0441636
-1.63885	SO1495		putative glycosyl hydrolase	Energy Metabolism	0.0980759
-2.68175	SO1606		alkyl sulfatase (metallo-beta-lactamase superfamily protein)	Unknown Function	2.087e-05
1.66205	SO1630	*	translation elongation factor Ts	Protein Synthesis	0.070088
1.58937	SO1639	*	UDP-3-O-(3-hydroxymyristoyl) glucosamine n-acyltransferase	Cell Envelope	0.136442
-1.59833	SO1643	*	ribonuclease HII	Transcription	0.054671
-3.09626	SO1720		DedA family protein	Unknown Function	1.05969e-07
-1.69837	SO1748	*	hypothetical protein with one type c heme binding motif	Energy Metabolism	0.111451
1.88992	SO1776	*	MtrB	Energy Metabolism	0.0871086
1.87624	SO1777	*	MtrA	Energy Metabolism	0.171113
1.98741	SO1778	*	MtrC/OmcB	Energy Metabolism	0.142213
2.24028	SO1779	*	OmcA	Energy Metabolism	0.111451
1.6652	SO1783		ferrous iron transport protein A	Transport and Binding Protein	0.136442
1.93691	SO1797	*	DNA-binding protein	DNA Metabolism	0.0379755
-2.02288	SO1815		histone deacetylase/AcuC/AphA family protein	Unknown Function	0.118519
1.75773	SO1824	*	Conserved protein; chromosomally linked to TonB system transport genes exbB2	Transport and Binding Protein	0.0956689
1.59729	SO1827	*	TonB system transport protein ExbD2	Transport and Binding Protein	0.0980759
-2.2354	SO1866		Conserved membrane protein with 5 transmembrane domains	hypothetical protein	0.0871086
-1.11984	SO1997	*	family M1 unassigned peptidases	Protein Fate	0.149185
-1.41988	SO2030		fragment Maturase; integron/retron-type RNA-directed DNA polymerase	hypothetical protein	0.023597
-1.04609	SO2079		hypothetical protein	hypothetical protein	0.129488
1.73927	SO2092	*	HypC	Protein Fate	0.0592129
-1.56334	SO2121	*	chemotaxis protein CheA	Cellular Processes	0.0653503
-1.66159	SO2177		Conserved nucleoid-associated protein	conserved hypothetical protein	0.023597
-1.24479	SO2207		conserved hypothetical protein in Shewanella	hypothetical protein	0.0589208
1.5276	SO2251		esterase	Unknown Function	0.137662
2.43465	SO2277	*	16 kDa heat shock protein A	Protein Fate	0.0519615
2.71267	SO2300	*	translation initiation factor IF-3	Protein Synthesis	0.0222618
3.01137	SO2301	*	ribosomal protein L35	Protein Synthesis	0.023597
1.50795	SO2339	*	alpha keto acid dehydrogenase complex	Energy Metabolism	0.142213
1.86805	SO2355	*	universal stress protein family	Cellular Processes	0.148001
1.90306	SO2375	*	integral IM membrane protein (transporter?)	Cell Envelope	0.167284
-1.43039	SO2387		conserved hypothetical protein	conserved hypothetical protein	0.14804
2.07538	SO2402	*	ribosomal protein S1	Protein Synthesis	0.0871086
-2.80716	SO2417	*	iron-sulfur cluster-binding protein	Energy Metabolism	0.11351
1.6298	SO2439		srpA-related protein	Unknown Function	0.169233
-1.13203	SO2519	*	transcriptional regulator	Regulatory Functions	0.167284
-1.31561	SO2607		spore maturation protein A-related protein	Unknown Function	0.0801044
1.66736	SO2640	*	transcriptional regulator	Regulatory Functions	0.157965
1.85891	SO2645		Conserved protein in bacteria	Unknown Function	0.0264292
-2.29557	SO2673		prophage MuSo2	hypothetical protein	0.00205755
-1.16233	SO2691		prophage MuSo2	hypothetical protein	0.152589
-2.13773	SO2703		prophage MuSo2	conserved hypothetical protein	0.0489202
2.87125	SO2727	*	STC small tetraheme cytochrome c	Energy Metabolism	0.0379755
1.66986	SO2728	*	HtpX endopeptidase	Protein Fate	0.0871086
1.63478	SO2747	*	peptidoglycan-associated lipoprotein	Cell Envelope	0.177879
1.77934	SO2781		Metal-binding/nucleic acid-binding protein	Unknown Function	0.0653503
-1.95016	SO2803	*	DNA internalization-related competence protein ComEC/Rec2	Cellular Processes	0.054671
-1.19771	SO2804		conserved hypothetical protein	conserved hypothetical protein	0.149185
-1.89459	SO2905	*	O-methyltransferase	Cellular Processes	0.167284
2.44032	SO2912	*	PflB	Energy Metabolism	0.0251579
1.34539	SO2924	*	subfamily S26A unassigned peptidases	Protein Fate	0.17857
-1.3193	SO2941		prophage LambdaSo	Mobile and extrachromosomal element functions	0.0980759
-1.94219	SO2945		prophage LambdaSo	hypothetical protein	0.0398952
-1.13409	SO2957		prophage LambdaSo	conserved hypothetical protein	0.122297
-1.28041	SO2959		prophage LambdaSo	hypothetical protein	0.0411766
-1.74516	SO2967		prophage LambdaSo	conserved hypothetical protein	0.0921351
-1.42622	SO2978		prophage LambdaSo	Mobile and extrachromosomal element functions	0.0222618
-1.21571	SO3034	*	ferric iron reductase protein (extra domain at n-terminus)	Energy Metabolism	0.193496
1.53199	SO3080		hemK family protein	Unknown Function	0.142213
-1.72917	SO3131		hypothetical protein	hypothetical protein	0.00335871
-1.36492	SO3336		hypothetical protein	hypothetical protein	0.144283
2.12956	SO3386		conserved hypothetical protein	Unknown Function	0.0251579
1.79258	SO3403	*	ribosomal subunit interface protein	Protein Synthesis	0.0653503
1.39005	SO3430	*	recA protein	DNA Metabolism	0.152589
-1.60652	SO3474		metallo-beta-lactamase family protein	Unknown Function	0.0740565
-2.7664	SO3510	*	methyl-accepting chemotaxis protein	Cellular Processes	0.00793899
1.98907	SO3545	*	ompA family protein	Cell Envelope	0.0968927
-1.15056	SO3599	*	sulfate ABC transporter	Transport and Binding Protein	0.0871086
2.40795	SO3681	*	universal stress protein family	Cellular Processes	0.0379755
2.57955	SO3682		Conserved protein; chromosomally linked to universal stress protein family gene	Unknown Function	0.0871086
-1.88198	SO3692	*	ABC transporter	Transport and Binding Protein	0.116047
1.5049	SO3764		Conserved protein in bacteria	Unknown Function	0.195795
1.73604	SO3765		PspA/IM30 family protein	conserved hypothetical protein	0.167556
-1.78897	SO3790	*	conserved hypothetical protein	Protein Synthesis	0.142213
-1.77194	SO3820	*	ammonium transporter	Transport and Binding Protein	0.109752
2.13966	SO3842		Conserved protein	Unknown Function	0.0607092
-1.38737	SO3870	*	disulfide bond formation protein	Protein Fate	0.0967794
-1.14121	SO3885		ATPase	Unknown Function	0.0967794
2.61554	SO3896	*	outer membrane porin (Shewanella frigidimarina porin)	Transport and Binding Protein	0.0251579
-2.0097	SO3925		COG0502: Biotin synthase and related enzymes	Unknown Function	0.0953037
1.52465	SO3927	*	ribosomal protein L9	Protein Synthesis	0.0944338
1.47724	SO3929		primosomal replication protein n	DNA Metabolism	0.134663
-1.81995	SO3933	*	membrane protein	Cell Envelope	0.0489202
1.60116	SO3940	*	ribosomal protein L13	Protein Synthesis	0.144283
-1.61774	SO3979		conserved domain protein	hypothetical protein	0.178381
-1.02276	SO3981		nitrate/nitrite sensor protein NarQ (NarL family)	Signal Transduction	0.19854
-1.00716	SO4077	*	TonB-dependent receptor	Transport and Binding Protein	0.19854
1.54565	SO4141		oxidoreductase	Unknown Function	0.19854
-1.33052	SO4195		PAP2 family protein	Unknown Function	0.107431
1.61682	SO4215	*	cell division protein FtsZ	Cellular Processes	0.136442
1.42617	SO4216	*	cell division protein FtsA	Cellular Processes	0.137662
-2.34191	SO4291	*	phosphate ABC transporter	Transport and Binding Protein	0.193496
-1.32947	SO4292	*	phosphate ABC transporter	Transport and Binding Protein	0.167284
-1.21106	SO4328		AcrB/AcrD/AcrF family protein (formerly authentic frameshift)	Cellular Processes	0.142213
-1.45332	SO4333		hypothetical protein	hypothetical protein	0.136442
-2.1232	SO4339	*	sodium-dependent transporter	Transport and Binding Protein	0.0222618
-1.34458	SO4350	*	transcriptional regulator ilvY	Regulatory Functions	0.134663
-1.26494	SO4353		hypothetical protein	Transport and Binding Protein	0.149185
-1.32723	SO4360		MtrAD-like decaheme cytochrome c	Energy Metabolism	0.136442
-1.2029	SO4361		small uncharcterized protein associated with dimethyl sulfoxide reductase 2	hypothetical protein	0.0871086
-2.46163	SO4372		thioester dehydrase family protein	Fatty acid and phospholipid metabolism	0.01094
-1.5485	SO4385		von Willebrand factor type A domain protein	Unknown Function	0.00326431
-1.36283	SO4493		conserved hypothetical protein	conserved hypothetical protein	0.193496
-1.56079	SO4498		Conserved protein in Shewanella	hypothetical protein	0.0441636
-1.07696	SO4516	*	ferric vibriobactin receptor	Transport and Binding Protein	0.172014
-1.74213	SO4524	*	transcriptional regulator	Regulatory Functions	0.137662
-1.51682	SO4537	*	subfamily S9C unassigned peptidases	Protein Fate	0.058762
-1.9237	SO4576		O-succinylbenzoic acid--CoA ligase	Biosynthesis of cofactors; prosthetic groups; and carriers	0.00107566
-1.36536	SO4628		sulfatase	Unknown Function	0.023597
-2.03311	SO4653	*	sulfate ABC transporter	Transport and Binding Protein	0.111451
-2.71691	SO4676	*	3-deoxy-D-manno-octulosonic-acid (KDO) transferase	Cell Envelope	0.00010521
1.36143	SO4699	*	oligopeptidase A	Protein Fate	0.189782
